# Supplementary material for: Sodium-Iodate Injection Can Replicate Retinal Degenerative Disease Stages in Pigmented Mice and Rats: Non-Invasive Follow-Up Using OCT and ERG
Source: Int J Mol Sci. 2022 Mar 8;23(6):2918. doi: 10.3390/ijms23062918 (PMC8953416; doi:10.3390/ijms23062918)
Supplement: Supplementary file 1 [file ijms-23-02918-s001.zip]

Archive with 1 entries (1 files):
- ijms-1605634-supplementary.pdf
